# Supplementary material for: Regulation of TGF-β1-Induced EMT by Autophagy-Dependent Energy Metabolism in Cancer Cells
Source: Cancers (Basel). 2022 Oct 4;14(19):4845. doi: 10.3390/cancers14194845 (PMC9563415; doi:10.3390/cancers14194845)
Supplement: Supplementary file 1 [file cancers-14-04845-s001.zip]

Archive with 1 entries (1 files):
- cancers-1946583-Supplementary Figure S1.pdf
